# Supplementary material for: Subjective Sleep Quality Is Associated with Post-Exercise Appetite Loss in Female University Athletes: An Exploratory Cross-Sectional Study
Source: Sports (Basel). 2026 Apr 16;14(4):157. doi: 10.3390/sports14040157 (PMC13120320; doi:10.3390/sports14040157)
Supplement: Supplementary file 1 [file sports-14-00157-s001.zip]

Archive with 2 entries (2 files):
- sports-4177344_Supplementary_Table S1.pdf
- sports-4177344_Supplementary_Table_S2.pdf
